# Supplementary material for: Integrative Curriculum Assessment for Inclusion, Representation, and Equity (I-CAIRE)
Source: MedEdPORTAL. 2025 Feb 28;21:11501. doi: 10.15766/mep_2374-8265.11501 (PMC11868286; doi:10.15766/mep_2374-8265.11501)
Supplement: Supplementary file 1 — I-CAIRE Tool.docxScoring Rubric.docx [file mep_2374-8265.11501-s001.zip]

Archive with 3 entries (3 files):
- B. Scoring Rubric.docx
- A. I-CAIRE Tool.docx
- _Educational Summary Report_11501.pdf
